# Supplementary material for: Dating the Bacterial Tree of Life Based on Ancient Symbiosis
Source: Syst Biol. 2025 Jan 23;74(4):639–55. doi: 10.1093/sysbio/syae071 (PMC12640082; doi:10.1093/sysbio/syae071)
Supplement: syae071_suppl_Supplementary_Data_S1-S5 [file syae071_suppl_supplementary_data_s1-s5.xlsx]

## Sheet: Data S1
Gene set used in the study.
Note that K04485 is removed due to duplicate ID (Table S1 in the original study Coleman et al. 2021).
Gene set	ID	Gene
Coleman2021	K03046	rpoC
Coleman2021	K03043	rpoB
Coleman2021	K02337	dnaE
Coleman2021	K03070	secA
Coleman2021	K01873	valS
Coleman2021	K02335	polA
Coleman2021	K01872	alaS
Coleman2021	K02469	gyrA
Coleman2021	K00962	pnp
Coleman2021	K02355	fusA
Coleman2021	K01972	ligA_B
Coleman2021	K03702	uvrB
Coleman2021	K02470	gyrB
Coleman2021	K04077	groEL
Coleman2021	K02313	dnaA
Coleman2021	K02314	dnaB
Coleman2021	K02433	gatA
Coleman2021	K03076	secY
Coleman2021	K02112	atpD
Coleman2021	K03590	ftsA
Coleman2021	K02358	tuf
Coleman2021	K06942	ychF
Coleman2021	K00927	pgk
Coleman2021	K01889	pheS
Coleman2021	K03551	ruvB
Coleman2021	K02835	prfA
Coleman2021	K02886	rplB
Coleman2021	K01803	tpiA
Coleman2021	K03438	mraW
Coleman2021	K00554	trmD
Coleman2021	K02863	rplA
Coleman2021	K03685	rnc
Coleman2021	K02967	rpsB
Coleman2021	K02982	rpsC
Coleman2021	K02906	rplC
Coleman2021	K03470	rnhB
Coleman2021	K01358	clpP
Coleman2021	K06187	recR
Coleman2021	K15034	yaeJ
Coleman2021	K02931	rplE
Coleman2021	K02933	rplF
Coleman2021	K02601	nusG
Coleman2021	K02988	rpsE
Coleman2021	K02992	rpsG
Coleman2021	K03664	smpB
Coleman2021	K02838	frr
Coleman2021	K02867	rplK
Coleman2021	K02878	rplP
Coleman2021	K02871	rplM
Coleman2021	K02994	rpsH
Coleman2021	K02948	rpsK
Coleman2021	K02952	rpsM
Coleman2021	K02935	rplL
Coleman2021	K02996	rpsI
Coleman2021	K02874	rplN
Coleman2021	K02887	rplT
Coleman2021	K02946	rpsJ
Coleman2021	K02965	rpsS
Coleman2021	K02956	rpsO
Coleman2021	K02518	infA
Battistuzzi2009	COG0085	RpoB
Battistuzzi2009	COG0480	FusA
Battistuzzi2009	COG0086	RpoC
Battistuzzi2009	COG0201	SecY
Battistuzzi2009	COG0050	TufB
Battistuzzi2009	COG0592	DnaN
Battistuzzi2009	COG0533	TsaD
Battistuzzi2009	COG0202	RpoA
Battistuzzi2009	COG0090	RplB
Battistuzzi2009	COG0052	RpsB
Battistuzzi2009	COG0092	RpsC
Battistuzzi2009	COG0081	RplA
Battistuzzi2009	COG0250	NusG
Battistuzzi2009	COG0087	RplC
Battistuzzi2009	COG0098	RpsE
Battistuzzi2009	COG0522	RpsD
Battistuzzi2009	COG0197	RplP
Battistuzzi2009	COG0097	RplF
Battistuzzi2009	COG0094	RplE
Battistuzzi2009	COG0049	RpsG
Battistuzzi2009	COG0102	RplM
Battistuzzi2009	COG0080	RplK
Battistuzzi2009	COG0103	RpsI
Battistuzzi2009	COG0100	RpsK
Battistuzzi2009	TIGR00487	IF-2
bac120	TIGR00006	RsmH
bac120	TIGR00019	prfA
bac120	TIGR00020	prfB
bac120	TIGR00029	S20
bac120	TIGR00043	YbeY
bac120	TIGR00054	RseP
bac120	TIGR00059	L17
bac120	TIGR00061	L21
bac120	TIGR00064	ftsY
bac120	TIGR00065	ftsZ
bac120	TIGR00082	rbfA
bac120	TIGR00083	ribF
bac120	TIGR00084	ruvA
bac120	TIGR00086	smpB
bac120	TIGR00088	trmD
bac120	TIGR00090	rsfS_iojap_ybeB
bac120	TIGR00092	YchF
bac120	TIGR00095	RsmD
bac120	TIGR00115	tig
bac120	TIGR00116	tsf
bac120	TIGR00138	rsmG_gidB
bac120	TIGR00158	L9
bac120	TIGR00166	S6
bac120	TIGR00168	infC
bac120	TIGR00186	rRNA_methyl_3
bac120	TIGR00194	uvrC
bac120	TIGR00250	RNAse_H_YqgF
bac120	TIGR00337	PyrG
bac120	TIGR00344	alaS
bac120	TIGR00362	DnaA
bac120	TIGR00382	clpX
bac120	TIGR00392	ileS
bac120	TIGR00396	leuS_bact
bac120	TIGR00398	metG
bac120	TIGR00414	serS
bac120	TIGR00416	sms
bac120	TIGR00420	trmU
bac120	TIGR00431	TruB
bac120	TIGR00435	cysS
bac120	TIGR00436	era
bac120	TIGR00442	hisS
bac120	TIGR00445	mraY
bac120	TIGR00456	argS
bac120	TIGR00459	aspS_bact
bac120	TIGR00460	fmt
bac120	TIGR00468	pheS
bac120	TIGR00472	pheT_bact
bac120	TIGR00487	IF-2
bac120	TIGR00496	frr
bac120	TIGR00539	hemN_rel
bac120	TIGR00580	mfd
bac120	TIGR00593	pola
bac120	TIGR00615	recR
bac120	TIGR00631	uvrb
bac120	TIGR00634	recN
bac120	TIGR00635	ruvB
bac120	TIGR00643	recG
bac120	TIGR00663	dnan
bac120	TIGR00717	rpsA
bac120	TIGR00755	ksgA
bac120	TIGR00810	secG
bac120	TIGR00922	nusG
bac120	TIGR00928	purB
bac120	TIGR00959	ffh
bac120	TIGR00963	secA
bac120	TIGR00964	secE_bact
bac120	TIGR00967	3a0501s007
bac120	TIGR01009	rpsC_bact
bac120	TIGR01011	rpsB_bact
bac120	TIGR01017	rpsD_bact
bac120	TIGR01021	rpsE_bact
bac120	TIGR01029	rpsG_bact
bac120	TIGR01032	rplT_bact
bac120	TIGR01039	atpD
bac120	TIGR01044	rplV_bact
bac120	TIGR01059	gyrB
bac120	TIGR01063	gyrA
bac120	TIGR01066	rplM_bact
bac120	TIGR01071	rplO_bact
bac120	TIGR01079	rplX_bact
bac120	TIGR01082	murC
bac120	TIGR01087	murD
bac120	TIGR01128	holA
bac120	TIGR01146	ATPsyn_F1gamma
bac120	TIGR01164	rplP_bact
bac120	TIGR01169	rplA_bact
bac120	TIGR01171	rplB_bact
bac120	TIGR01302	IMP_dehydrog
bac120	TIGR01391	dnaG
bac120	TIGR01393	lepA
bac120	TIGR01394	TypA_BipA
bac120	TIGR01510	coaD_prev_kdtB
bac120	TIGR01632	L11_bact
bac120	TIGR01951	nusB
bac120	TIGR01953	NusA
bac120	TIGR02012	tigrfam_recA
bac120	TIGR02013	rpoB
bac120	TIGR02027	rpoA
bac120	TIGR02075	pyrH_bact
bac120	TIGR02191	RNaseIII
bac120	TIGR02273	16S_RimM
bac120	TIGR02350	prok_dnaK
bac120	TIGR02386	rpoC_TIGR
bac120	TIGR02397	dnaX_nterm
bac120	TIGR02432	lysidine_TilS_N
bac120	TIGR02729	Obg_CgtA
bac120	TIGR03263	guanyl_kin
bac120	TIGR03594	GTPase_EngA
bac120	TIGR03625	L3_bact
bac120	TIGR03632	uS11_bact
bac120	TIGR03654	L6_bact
bac120	TIGR03723	T6A_TsaD_YgjD
bac120	TIGR03725	T6A_YeaZ
bac120	TIGR03953	rplD_bact
bac120	pfam00380	Ribosomal_S9
bac120	pfam00410	Ribosomal_S8
bac120	pfam00466	Ribosomal_L10
bac120	pfam01025	GrpE
bac120	pfam02576	DUF150
bac120	pfam03726	PNPase

## Sheet: Data S2
Dating schemes used in calibrating the eukaryote timetree.
The parameters different from the best-practiced scheme are shown in blue.
	Calibration (time unit: Ga)													Clock	Partition #	Time prior
Scheme	Node 30 (root)	Node 55	Node 54	Node 57	Node 56	Node 53	Node 41	Node 40	Node 38	Node 36	Node 34	Node 43	Node 52
Euk_focal	1.047-3.0	0.125-0.25	0.45-0.509	0.55-1.891	1.047-1.891	0.947-1.891	0.318-0.332	0.525-0.636	0.514-0.636	0.55-0.833	0.89-1.891	0.4-1.891		IR	10	Uniform (hard min + soft max)
Euk_soft	1.047-3.0	0.125-0.25	0.45-0.509	0.55-1.891	1.047-1.891	0.947-1.891	0.318-0.332	0.525-0.636	0.514-0.636	0.55-0.833	0.89-1.891	0.4-1.891		IR	10	Uniform (soft min + soft max)
Euk_AR	1.047-3.0	0.125-0.25	0.45-0.509	0.55-1.891	1.047-1.891	0.947-1.891	0.318-0.332	0.525-0.636	0.514-0.636	0.55-0.833	0.89-1.891	0.4-1.891		AR	10	Uniform (hard min + soft max)
Euk_fossil1	1.047-3.0	0.125-0.25	0.45-0.509	0.55-1.891	1.6-3.0	0.947-1.891	0.318-0.332	0.525-0.636	0.514-0.636	0.55-0.833	0.89-1.891	0.4-1.891		IR	10	Uniform (hard min + soft max)
Euk_fossil2	1.047-3.0	0.125-0.25	0.45-0.509	0.55-1.891	1.047-1.891	0.947-1.891	0.318-0.332	0.525-0.636	0.514-0.636	0.89-1.891	0.89-1.891	0.4-1.891		IR	10	Uniform (hard min + soft max)
Euk_fossil3	1.047-3.0	0.125-0.25	0.45-1.042	0.55-1.891	1.047-1.891	0.947-1.891	0.318-0.332	0.525-0.636	0.514-0.636	0.55-0.833	0.89-1.891	0.4-1.891		IR	10	Uniform (hard min + soft max)
Euk_fossil4	1.047-3.0	0.125-0.25	0.45-0.509	0.55-1.891	1.047-1.891	0.947-1.891	0.318-0.332	0.525-0.636	0.528-0.636	0.55-0.833	0.89-1.891	0.4-1.891		IR	10	Uniform (hard min + soft max)
Euk_redAlgaeTotalGrp	1.047-3.0	0.125-0.25	0.45-0.509	0.55-1.891	NA	0.947-1.891	0.318-0.332	0.525-0.636	0.514-0.636	0.55-0.833	0.89-1.891	0.4-1.891	1.047-1.891	IR	10	Uniform (hard min + soft max)
Euk_Cauchy	1.047-3.0	0.125-0.25	0.45-0.509	>0.55	>1.047	>0.947	0.318-0.332	0.525-0.636	0.514-0.636	0.55-0.833	>0.89	>0.4		IR	10	Cauchy for those without max, Uniform (hard min + soft max) for others
Euk_Betts2018	1.047-3.0	0.125-0.25	0.45-0.509	NA	NA	NA	NA	NA	NA	0.55-0.833	NA	0.4-1.891	1.047-1.891	IR	10	Uniform (hard min + soft max)
Euk_rootMax3500	1.047-3.5	0.125-0.25	0.45-0.509	0.55-1.891	1.047-1.891	0.947-1.891	0.318-0.332	0.525-0.636	NA	0.55-0.833	0.89-1.891	0.4-1.891		IR	10	Uniform (hard min + soft max)
Euk_rootMax4000	1.047-4	0.125-0.25	0.45-0.509	0.55-1.891	1.047-1.891	0.947-1.891	0.318-0.332	0.525-0.636	0.514-0.636	0.55-0.833	0.89-1.891	0.4-1.891		IR	10	Uniform (hard min + soft max)
Euk_rootMax4500	1.047-4.5	0.125-0.25	0.45-0.509	0.55-1.891	1.047-1.891	0.947-1.891	0.318-0.332	0.525-0.636	0.514-0.636	0.55-0.833	0.89-1.891	0.4-1.891		IR	10	Uniform (hard min + soft max)
Euk_2_partitions	1.047-3.0	0.125-0.25	0.45-0.509	0.55-1.891	1.047-1.891	0.947-1.891	0.318-0.332	0.525-0.636	0.514-0.636	0.55-0.833	0.89-1.891	0.4-1.891		IR	2	Uniform (hard min + soft max)
Euk_5_partitions	1.047-3.0	0.125-0.25	0.45-0.509	0.55-1.891	1.047-1.891	0.947-1.891	0.318-0.332	0.525-0.636	0.514-0.636	0.55-0.833	0.89-1.891	0.4-1.891		IR	5	Uniform (hard min + soft max)
Euk_20_partitions	1.047-3.0	0.125-0.25	0.45-0.509	0.55-1.891	1.047-1.891	0.947-1.891	0.318-0.332	0.525-0.636	0.514-0.636	0.55-0.833	0.89-1.891	0.4-1.891		IR	20	Uniform (hard min + soft max)
Notes
1. Words in blue denote the changes compared with the "best-practiced" one.

## Sheet: Data S3
Dating schemes used in dating the bacterial tree of life (148-genome set).
The parameters different from the focal scheme are shown in blue. Node names correspond to Fig. S8A.
For more details of the genes, please see Table S3.
Position in the ms	Calibration (time unit: Ga)									Clock	Genes	Partition #	Time prior	Others
	Scheme	root	total group Nostocales (node a)	total group Pleurocapsales (node b)	total group oxygenic cyano (node c)	total group Chlorobi (node d)	total group Chromatiaceae (node e)	Root position	Euk (based on 1st-step sequential analysis)
Fig. 3	Focal	2.32-4.5	1.6-4.5	1.7-4.5	2.32-4.5	1.64-4.5	1.64-4.5	root0	Euk_focal	AR	19	1	Uniform (hard min + soft max)
Fig. 3	EUK1	2.32-4.5	1.6-4.5	1.7-4.5	2.32-4.5	1.64-4.5	1.64-4.5	root0	Euk_fossil1	AR	19	1	Uniform (hard min + soft max)
Fig. 3	EUK2	2.32-4.5	1.6-4.5	1.7-4.5	2.32-4.5	1.64-4.5	1.64-4.5	root0	Euk_fossil2	AR	19	1	Uniform (hard min + soft max)
Fig. S15	EUK3	2.32-4.5	1.6-4.5	1.7-4.5	2.32-4.5	1.64-4.5	1.64-4.5	root0	Euk_AR	AR	19	1	Uniform (hard min + soft max)
Fig. S15	EUK4	2.32-4.5	1.6-4.5	1.7-4.5	2.32-4.5	1.64-4.5	1.64-4.5	root0	Euk_soft	AR	19	1	Uniform (hard min + soft max)
Fig. S15	EUK5	2.32-4.5	1.6-4.5	1.7-4.5	2.32-4.5	1.64-4.5	1.64-4.5	root0	Euk_w_overlap	AR	19	1	Uniform (hard min + soft max)
Fig. 3	noCyanoFossil	2.32-4.5	NA	NA	2.32-4.5	1.64-4.5	1.64-4.5	root0	Euk_focal	AR	19	1	Uniform (hard min + soft max)
Fig. S15	CyanoFossilCauchy	2.32-4.5	>1.6	>1.7	2.32-4.5	1.64-4.5	1.64-4.5	root0	Euk_focal	AR	19	1	Cauchy for those without max, others Uniform (hard min + soft max)
Fig. S15	CyanoFossilSoft	2.32-4.5	1.6-4.5	1.7-4.5	2.32-4.5	1.64-4.5	1.64-4.5	root0	Euk_focal	AR	19	1	Uniform (soft min + soft max) for Nodes a & b, Uniform (hard min + soft max) for others
Fig. S15	CyanoNos1200	2.32-4.5	1.2-4.5	1.7-4.5	2.32-4.5	1.64-4.5	1.64-4.5	root0	Euk_focal	AR	19	1	Uniform (hard min + soft max)
Fig. S15	CyanoNos2000	2.32-4.5	2.0-4.5	1.7-4.5	2.32-4.5	1.64-4.5	1.64-4.5	root0	Euk_focal	AR	19	1	Uniform (hard min + soft max)
Fig. 3	noBiomarker	2.32-4.5	1.6-4.5	1.7-4.5	2.32-4.5	NA	NA	root0	Euk_focal	AR	19	1	Uniform (hard min + soft max)
Fig. S15	BiomarkerSoft	2.32-4.5	2.0-4.5	1.7-4.5	2.32-4.5	1.64-4.5	1.64-4.5	root0	Euk_focal	AR	19	1	Uniform (soft min + soft max) for Nodes d & e, Uniform (hard min + soft max) for others
Fig. S15	BiomarkerCauchy	2.32-4.5	1.6-4.5	1.7-4.5	2.32-4.5	>1.64	>1.64	root0	Euk_focal	AR	19	1	Cauchy for those without max, Uniform (hard min + soft max) for others
Fig. 3	noGOE	2.32-4.5	1.6-4.5	1.7-4.5	NA	1.64-4.5	1.64-4.5	root0	Euk_focal	AR	19	1	Uniform (hard min + soft max)
Fig. S15	GOE_soft	2.32-4.5	1.6-4.5	1.7-4.5	2.32-4.5	1.64-4.5	1.64-4.5	root0	Euk_focal	AR	19	1	Uniform (soft min + soft max) for Node c, Uniform (hard min + soft max) for others
Fig. S15	noBacCalib	2.32-4.5	NA	NA	NA	NA	NA	root0	Euk_focal	AR	19		Uniform (hard min + soft max)
Fig. 3	IR	2.32-4.5	1.6-4.5	1.7-4.5	2.32-4.5	1.64-4.5	1.64-4.5	root0	Euk_focal	IR	19	1	Uniform (hard min + soft max)
Fig. S15	bd	2.32-4.5	1.6-4.5	1.7-4.5	2.32-4.5	1.64-4.5	1.64-4.5	root0	Euk_focal	AR	19	1	Uniform (hard min + soft max)	bd_para: 0.2 0.4 0.1
Fig. S15	rate_mu	2.32-4.5	1.6-4.5	1.7-4.5	2.32-4.5	1.64-4.5	1.64-4.5	root0	Euk_focal	AR	19	1	Uniform (hard min + soft max)	rgene_gamma = 4.7 173 1
Fig. S15	rate_sigma2	2.32-4.5	1.6-4.5	1.7-4.5	2.32-4.5	1.64-4.5	1.64-4.5	root0	Euk_focal	AR	19	1	Uniform (hard min + soft max)	sigma2_gamma = 1 1 1
Fig. S15	2_partitions	2.32-4.5	1.6-4.5	1.7-4.5	2.32-4.5	1.64-4.5	1.64-4.5	root0	Euk_focal	AR	19	2	Uniform (hard min + soft max)
Fig. S15	RootMax5000	2.32-5.0	1.6-4.5	1.7-4.5	2.32-4.5	1.64-4.5	1.64-4.5	root0	Euk_focal	AR	19	1	Uniform (hard min + soft max)
Fig. S15	RootMax5500	2.32-5.5	1.6-4.5	1.7-4.5	2.32-4.5	1.64-4.5	1.64-4.5	root0	Euk_focal	AR	19	1	Uniform (hard min + soft max)
Fig. S15	RootMax6000	2.32-6.0	1.6-4.5	1.7-4.5	2.32-4.5	1.64-4.5	1.64-4.5	root0	Euk_focal	AR	19	1	Uniform (hard min + soft max)
Fig. S15	RootMaxHard	2.32-4.5	1.6-4.5	1.7-4.5	2.32-4.5	1.64-4.5	1.64-4.5	root0	Euk_focal	AR	19	1	Uniform (hard min + hard max) for the root, Uniform (hard min + soft max) for others
Fig. S18	unif	3.5-4.5	1.6-1.7	1.7-2.32	2.32-3.0	1.64-2.32	1.64-2.32	root0	Euk_focal	AR	19	1	Uniform (hard min + hard max)
Fig. S18	gamma	G(256,6.4)	G(4356,264)	G(168.16,8.4)	G(244.8,9.2)	G(135.6,6.9)	G(135.6,6.9)	root0	Euk_focal	AR	19	1	Gamma
Fig. S18	gamma-unif_root	3.5-4.5	G(4356,264)	G(168.16,8.4)	G(244.8,9.2)	G(135.6,6.9)	G(135.6,6.9)	root0	Euk_focal	AR	19	1	Uniform (hard min + hard max), Gamma
Fig. 3	Root1	2.32-4.5	1.6-4.5	1.7-4.5	2.32-4.5	1.64-4.5	1.64-4.5	root1	Euk_focal	AR	19	1	Uniform (hard min + soft max)
Fig. 3	Root2	2.32-4.5	1.6-4.5	1.7-4.5	2.32-4.5	1.64-4.5	1.64-4.5	root2	Euk_focal	AR	19	1	Uniform (hard min + soft max)
Fig. 3	RootCPR	2.32-4.5	1.6-4.5	1.7-4.5	2.32-4.5	1.64-4.5	1.64-4.5	rootCPR	Euk_focal	AR	19	1	Uniform (hard min + soft max)
Fig. 3	rate_top5	2.32-4.5	1.6-4.5	1.7-4.5	2.32-4.5	1.64-4.5	1.64-4.5	root0	Euk_focal	AR	5	1	Uniform (hard min + soft max)
Fig. 3	rate_top10	2.32-4.5	1.6-4.5	1.7-4.5	2.32-4.5	1.64-4.5	1.64-4.5	root0	Euk_focal	AR	10	1	Uniform (hard min + soft max)
Fig. 3	rate_top15	2.32-4.5	1.6-4.5	1.7-4.5	2.32-4.5	1.64-4.5	1.64-4.5	root0	Euk_focal	AR	15	1	Uniform (hard min + soft max)
Fig. 3	deltaLL_top5	2.32-4.5	1.6-4.5	1.7-4.5	2.32-4.5	1.64-4.5	1.64-4.5	root0	Euk_focal	AR	5	1	Uniform (hard min + soft max)
Fig. 3	deltaLL_top10	2.32-4.5	1.6-4.5	1.7-4.5	2.32-4.5	1.64-4.5	1.64-4.5	root0	Euk_focal	AR	10	1	Uniform (hard min + soft max)
Fig. 3	deltaLL_top15	2.32-4.5	1.6-4.5	1.7-4.5	2.32-4.5	1.64-4.5	1.64-4.5	root0	Euk_focal	AR	15	1	Uniform (hard min + soft max)
Fig. 3	all_genes	2.32-4.5	1.6-4.5	1.7-4.5	2.32-4.5	1.64-4.5	1.64-4.5	root0	Euk_focal	AR	32	1	Uniform (hard min + soft max)

## Sheet: Data S4
Randomly selected genomes used in the mcmc3r analysis (selection of the best-fit clock model; 148-genome molecular clock analysis)
20-genome set	40-genome set
euk|Amphimedon_queenslandica	euk|Amphimedon_queenslandica
euk|Andalucia_godoyi	euk|Andalucia_godoyi
euk|Arabidopsis_thaliana	euk|Arabidopsis_thaliana
euk|Dictyostelium_discoideum	euk|Dictyostelium_discoideum
euk|Phytophthora_infestans	euk|Phytophthora_infestans
Armatimonadetes_bacterium_UBA1398	euk|Homo_sapiens
Marinithermus_hydrothermalis_DSM_14884	euk|Ostreococcus_tauri
Alphaproteobacteria_bacterium_40-19	euk|Spizellomyces_punctatus
Planctomycetes_bacterium_GCA_002746535.1	euk|Cyanophora_paradoxa
Natranaerobius_trueperi	euk|Thalassiosira_pseudonana
Deltaproteobacteria_bacterium_UBA6601	Planctomycetes_bacterium_GCA_002746535.1
bacterium_HR11	Cloacimonetes_bacterium_UBA3541
Chloroflexi_bacterium_GCA_003171065.1	Candidatus_Margulisbacteria_bacterium
bacterium_UBP9_UBA4705	Thermogemmatispora_onikobensis
Spirochaetia_bacterium_UBA6919	Candidatus_Aminicenantes_bacterium_UBA6072
Planctomycetes_bacterium_RIFCSPLOWO2_12_FULL_50_35	Gemmatimonadetes_bacterium
Olegusella_massiliensis	Acetohalobium_arabaticum_DSM_5501
Deltaproteobacteria_bacterium_CG11_big_fil_rev_8_21_14_0_20_45_16	Elusimicrobia_bacterium_CG1_02_37_114
Fibrobacter_sp_UWP2	Geothrix_fermentans_DSM_14018
Candidatus_Uhrbacteria_bacterium_RIFOXYA2_FULL_40_9	Planctomycetes_bacterium_UBA1662
	Planctomycetes_bacterium_RIFCSPLOWO2_12_FULL_50_35
	Candidatus_Sericytochromatia_bacterium_S15B-MN24_CBMW_12
	Omnitrophica_bacterium_RIFCSPLOWO2_12_FULL_44_17
	bacterium
	Candidatus_Raymondbacteria_bacterium_RIFOXYA2_FULL_49_16
	Candidatus_Dependentiae_bacterium
	Actinobacteria_bacterium_UBA2594
	Chitinivibrio_alkaliphilus_ACht1
	Leptospira_levettii
	Brachyspira_hyodysenteriae_ATCC_27164
	candidate_division_WOR-1_bacterium_RIFOXYB2_FULL_45_9
	Deltaproteobacteria_bacterium_CG11_big_fil_rev_8_21_14_0_20_45_16
	Tepidanaerobacter_syntrophicus_JL
	Natranaerobius_trueperi
	Chlorobium_limicola_DSM_245
	Candidatus_Dormibacteraeota_bacterium
	Kiritimatiellales_bacterium
	Phycisphaerales_bacterium_UBA5793
	Candidatus_Uhrbacteria_bacterium_RIFOXYA2_FULL_40_9
	Candidatus_Dojkabacteria_bacterium_HGW-Dojkabacteria-1

## Sheet: Data S5
Node	ESS
	before pRTC (before rejection sampling)	after pRTC (after rejection sampling)
Dating scheme Node	focal (1-pf)	focal (1-pf)	focal (2-pf)	EUK1	EUK2	EUK3	noCyanoFossil	noBiomarker	ASR_joint	IR	rate_mu	rate_sigma2	bd
t_n149	922.79	472.559	220.676	308.27	292.198	188.818	382.255	212.616	421.355	547.088	195.164	163.473	261.297
t_n150	913.703	467.556	224.265	303.878	289.856	186.931	381.494	222.355	420.301	541.595	195.531	157.707	260.803
t_n151	912.164	465.437	228.366	303.561	288.664	188.183	380.672	220.666	416.044	542.423	192.249	154.807	260.984
t_n152	930.095	467.307	222.331	306.109	286.96	191.538	388.653	224.951	414.617	623.73	190.647	154.804	261.84
t_n153	1010.78	499.709	206.556	302.57	340.866	210.482	667.314	232.922	419.503	714.856	209.443	155.755	275.198
t_n154	2159.65	606.738	346.607	409.506	612.214	240.539	2828.79	314.645	559.697	1072	248.96	242.57	457.063
t_n155	12928.3	929.375	342.1	554.949	1293.82	462.733	2490.22	624.937	1027.84	1072	462.728	334.081	877.083
t_n156	56470.1	1314	304.18	785.62	1632.92	628	2446.5	1454.3	1337	1072	662	672	1006.11
t_n157	1476.58	673.708	408	403.925	455.369	254.055	678.361	335.719	549.111	1072	242.949	216.023	403.885
t_n158	927.104	467.18	227.198	305.872	290.086	188.358	382.081	220.423	414.392	637.134	211.028	154.56	254.035
t_n159	925.525	467.993	224.94	308.835	290.429	189.698	401.843	221.126	415.775	574.034	188.576	155.723	246.137
t_n160	951.095	479.51	247.801	321.403	296.769	196.65	405.853	226.162	421.028	729.486	214.666	155.049	260.678
t_n161	1248.89	624.08	273.547	345.557	424.112	236.583	565.053	275.626	518.025	1092.03	253.392	176.102	331.886
t_n162	1489.39	713.699	408	376.31	431.273	269.389	576.53	306.417	537.299	877.528	270.968	207.464	374.969
t_n163	1154.47	527.695	275.533	390.387	382.886	206.305	552.982	264.702	502.11	843.926	229.394	186.117	308.583
t_n164	960.914	479.597	236.478	318.031	299.639	197.672	430.214	224.354	425.697	592.378	191.969	151.717	260.232
t_n165	1131.25	526.698	317.842	381.574	359.39	235.674	561.842	260.872	447.431	781.024	223.382	172.494	352.759
t_n166	1207.74	544.308	408	398.248	335.18	244.564	617.761	256.277	462.174	727.968	238.944	161.052	248.52
t_n167	2829.04	664.628	408	567.825	644.843	401.357	1071.24	409.819	668.67	730.29	368.652	247.456	395.495
t_n168	1024.56	506.316	284.853	329.222	333.702	210.539	478.914	232.712	405.458	589.087	198.382	165.751	229
t_n169	1131	540.578	337.796	349.363	355.114	211.32	523.319	254.307	415.653	749.254	213.618	174.438	243.004
t_n170	1196.16	514.813	408	370.265	382.006	226.441	559.748	270.352	426.795	797.689	182.883	187.169	319.908
t_n171	1456.3	552.399	408	418.665	439.737	274.674	687.188	280.01	461.92	976.456	237.513	208.152	363.258
t_n172	2478.6	681.154	408	542.235	539.939	351.67	1020.65	351.693	565.049	1105.15	282.325	271.462	393.389
t_n173	1987.49	630.162	395.896	517.289	497.704	306.718	838.689	345.737	528.176	1078.23	264.906	234.538	418
t_n174	1118.33	490.523	316.601	355.133	366.145	223.306	536.386	255.48	416.449	622.388	212.392	188.337	294.78
t_n175	1292.4	515.645	408	401.551	381.221	216.34	580.252	276.673	426.124	638.135	229.94	193.776	276.473
t_n176	2052.09	666.898	408	556.333	491.561	366.37	887.035	360.16	533.981	875.702	279.554	262.482	368.073
t_n177	2431.05	694.947	408	575.265	542.877	256.873	981.452	390.923	559.669	958.178	282.44	286.805	419.653
t_n178	918.749	468.234	223.329	314.362	291.125	191.318	389.215	220.798	410.936	586.696	213.442	160.806	250.331
t_n179	1034.84	512.636	244.341	316.896	339.534	218.277	459.993	233.211	435.824	669.453	182.31	147.276	287.492
t_n180	1062	525.16	247.984	337.341	347.792	226.031	479.48	237.332	468.998	684.524	181.325	153.029	305.003
t_n181	1113.65	530.212	245.915	383.398	358.542	228.711	480.283	247.256	478.735	680.703	179.781	151.799	305.092
t_n182	1215.34	547.511	266.573	360.154	373.892	242.331	488.016	265.313	501.114	667.913	187.075	157.657	325.017
t_n183	1728.25	634.355	249.456	441.21	427.603	300.754	587.365	342.551	540.435	777.368	220.161	183.949	385.859
t_n184	4434.18	834.482	408	661.042	557.881	459.223	1057.16	680.771	769.412	759.207	358.743	264.41	489.898
t_n185	6370.02	912.405	408	708.015	591.54	486.296	1256.82	781.25	904.78	796.702	403.237	246.518	565.299
t_n186	14209.2	1122.28	248.91	826.764	783.053	628	1739.42	1096.08	1027.42	813.668	504.139	277.667	774.19
t_n187	31779.6	1314	405.057	911	1434.87	460.313	3717.23	1874.48	1305.17	948.572	662	672	966.808
t_n188	23415	892.003	481.564	751.13	892.545	628	2125.02	1415.96	1072.74	851.957	702.175	295.925	740.542
t_n189	1148.99	520.672	233.504	345.15	363.666	198.487	557.723	278.789	476.908	1013.14	213.204	191.57	299.161
t_n190	1235.92	544.484	281.457	358.728	430.023	211.529	592.691	308.572	496.075	798.481	217.398	206.116	333.733
t_n191	1341.47	570.492	323.425	470.885	471.546	232.982	670.084	331.642	551.312	797.974	202.665	218.703	359.366
t_n192	907.268	466.016	226.899	307.217	288.01	187.075	396.931	222.242	421.196	524.037	188.167	156.967	253.896
t_n193	907.783	465.67	223.235	305.782	287.516	187.034	396.314	222.619	420.985	523.62	143.412	156.921	250.255
t_n194	914.716	464.634	230.623	305.327	285.952	188.477	380.467	222.762	424.807	508.83	186.547	158.397	252.671
t_n195	924.692	471.964	240.651	305.957	289.201	189.252	398.867	224.49	427.041	518.322	189.07	158.597	252.199
t_n196	925.848	478.282	247.982	295.189	288.366	191.18	400.08	226.194	431.37	527.381	191.625	156.445	252.279
t_n197	936.337	475.922	234.535	302.102	297.645	196.13	388.201	212.715	426.92	541.166	163.365	159.567	256.57
t_n198	960.374	482.099	236.313	308.101	299.244	198.863	390.611	220.633	433.018	543.716	191.413	161.384	259.976
t_n199	1004.55	523.35	241.536	327.779	307.82	208.563	418.528	225.078	455.593	610.449	212.252	198.147	276.637
t_n200	1334.27	582.524	189.303	363.171	371.026	252.462	507.232	278.145	537.191	1000.3	297.818	245.843	355.711
t_n201	32744	1075.42	347.841	544.117	852.502	628	1563.42	820.365	1124.7	815.899	662	672	867.507
t_n202	49687.8	1062.7	325.564	607.546	1195.17	628	3074.67	1251.78	1337	955.712	662	672	1008.7
t_n203	117956	1212.6	635.572	811.357	1767	628	4368	2286.56	1337	967.394	662	672	1137
t_n204	86589.1	1314	408	911	1767	614.082	4368	2593	1193.95	1072	571.442	792.359	1558.49
t_n205	118401	1314	269.583	911	1633.43	628	4085.85	2682.95	1337	753.63	662	672	1373.97
t_n206	231573	1384.98	319.045	911	1481.87	628	4088.78	2380.94	1087.57	1072	1306.52	672	1137
t_n207	402317	1314	408	911	1363.86	628	4368	2388.33	1337	1072	662	672	1137
t_n208	581995	1314	408	911	1767	628	4368	2593	1337	1072	662	672	1245.04
t_n209	526468	1314	502.853	911	1767	628	4150.5	2593	1337	1423.58	662	672	1137
t_n210	564244	1314	408	911	1767	628	4368	2642.82	1337	1240.49	567.191	533.441	1137
t_n211	595342	1314	408	949.149	1767	628	4368	2593	1337	1072	662	672	1017.67
t_n212	583512	1314	408	911	1767	707.383	4368	2747.28	1337	1072	760.257	439.601	1137
t_n213	580581	1912.11	408	911	1767	628	4368	2593	1337	1072	1030.27	672	1249.31
t_n214	585295	1314	408	911	1767	535.262	4371.58	2593	1337	887.731	621.01	672	1217.63
t_n215	566527	1314	408	911	1767	478.857	3691.59	2593	1337	1221.1	672.768	476.273	1137
t_n216	560880	1314	408	911	1437.37	628	4368	2593	1012.55	1072	662	630.109	1137
t_n217	600176	1314	408	911	1767	628	4368	2593	1660.12	1072	662	672	1277.46
t_n218	586802	1314	408	911	1642.32	628	4488.67	2593	1337	1072	662	594.194	1137
t_n219	592777	1314	408	911	1767	554.571	4368	3211.74	1337	1072	662	672	1137
t_n220	554723	1597.3	512.782	521.731	1767	700.511	4368	2593	1337	1072	662	672	1137
t_n221	335408	1314	408	1122.66	1767	627.222	4562.1	2593	1337	1072	662	672	1137
t_n222	344093	1194.71	408	911	1562.43	799.409	4161.38	2593	1337	1193.12	1017.66	672	1137
t_n223	574147	1314	408	911	1767	628	4368	2445.33	1337	1072	874.181	672	1137
t_n224	594570	1444.21	408	911	1767	628	4368	2593	1525.34	1072	662	672	1030.53
t_n225	571816	1238.88	408	1002.44	1767	628	4368	3403.48	907.365	1072	662	672	1043.81
t_n226	590577	1314	232.803	911	1767	648.488	4368	2593	1337	894.354	662	672	1137
t_n227	549292	1314	408	1100.7	1592.97	628	4122.49	2593	1337	1072	753.162	672	983.379
t_n228	571908	1191.76	433.097	911	1767	714.361	4368	2593	1337	976.065	662	628.185	1137
t_n229	591963	1314	408	1103.04	1767	628	4368	2876.42	1337	1072	550.834	672	1137
t_n230	456481	1314	408	911	1767	930.857	4599.06	3115.42	1337	1072	661.981	531.491	1038.68
t_n231	600000	1314	408	968.007	1767	628	4368	2593	1110.87	1072	662	672	1137
t_n232	593568	1314	388.845	847.417	1767	863.547	4486.43	2593	1477.28	882.766	662	672	1205.7
t_n233	394731	1314	532.1	911	1767	541.058	4368	2593	1337	1072	662	672	1375.04
t_n234	1299.98	614.782	301.277	371.893	356.849	255.073	486.476	254.496	512.942	733.973	265.677	195.279	289.047
t_n235	4301.22	839.196	347.75	634.091	540.143	453.268	805.165	472.462	864.771	767.315	434.296	432.577	478.696
t_n236	7322.39	941.764	408	734.925	707.392	529.337	1077.35	624.003	648.369	949.321	478.042	496.144	621.103
t_n237	9118.34	955.594	408	793.26	799.409	557.134	1677.58	692.065	767.543	1072	523.408	532.575	729.498
t_n238	38153.4	1314	408	911	1440.69	486.837	4245.98	1050.36	1337	847.949	565.599	672	887.079
t_n239	157638	1314	408	911	1617.58	531.986	3724.53	2161.06	1227.04	1072	662	672	1137
t_n240	18213.7	1314	408	911	1521.01	628	4368	1040.23	1337	953.626	662	672	1137
t_n241	94729.6	1314	408	807.441	1370.54	628	3821.28	1729.81	1337	898.768	544.592	571.494	860.296
t_n242	15611.8	1183.98	408	643.844	1579.97	628	2871.6	991.455	1306.38	975.695	662	560.205	1137
t_n243	43459.1	1314	408	820.749	1640.87	628	3972.93	1307.07	1337	868.696	662	672	780.035
t_n244	1036.3	518.468	255.103	316.492	303.04	214.485	448.905	239.58	446.324	637.354	206.068	176.237	284.879
t_n245	1105	569.407	257.406	336.662	338.141	227.671	492.257	244.682	476.445	805.689	226.675	192.483	317.081
t_n246	1176.78	551.135	306.755	325.642	314.649	240.919	550.316	269.062	499.966	917.107	233.084	205.017	345.201
t_n247	1342.72	598.752	323.018	389.766	357.695	261.812	611.984	293.61	531.335	934.963	258.343	232.146	349.437
t_n248	1023.01	557.304	280.482	317.614	324.908	218.392	483.52	241.415	473.928	828.246	221.387	171.271	291.286
t_n249	1109.04	592.889	294.117	346.076	329.256	231.915	518.004	231.588	505.622	907.678	235.941	184.302	300.324
t_n250	1288.37	586.451	408	390.602	414.683	249.467	599.215	256.277	550.188	915.79	270.296	199.603	364.958
t_n251	1352.7	644.837	337.552	413.181	425.925	212.625	711.703	269.288	649.842	869.953	256.223	204.352	385.512
t_n252	964.148	502.522	264.032	313.431	307.341	194.291	426.599	240.731	460.776	823.603	191.448	173.884	264.138
t_n253	1043.56	503.862	284.415	322.146	326.153	216.997	452.441	248.785	448.236	915.598	202.094	181.555	295.774
t_n254	1423.83	679.154	307.03	427.783	378.137	310.477	676.905	291.013	586.839	1126.1	232.649	247.364	342.589
t_n255	908.41	465.844	231.678	305.512	289.934	192.495	383.854	221.614	426.512	642.719	186.061	156.18	250.951
t_n256	927.235	475.509	233.496	309.031	296.48	197.291	391.232	221.321	433.588	686.201	212.766	160.866	248.685
t_n257	938.598	483.08	241.381	308.395	298.41	201.173	398.563	224.734	437.099	685.396	192.295	160.445	253.924
t_n258	1057.2	558.906	288.165	317.336	319.69	179.113	482.085	244.065	501.385	802.276	243.671	157.746	283.841
t_n259	1173.37	591.643	295.929	333.977	341.777	185.206	553.046	261.721	450.971	781.488	256.439	164.912	264.066
t_n260	1222.7	614.677	300.171	337.474	349.838	188.652	543.515	274.556	462.666	710.273	268.349	167.188	267.802
t_n261	2861.49	884.757	408	466.854	588.327	310.036	1159.07	425.161	905.454	822.563	340.726	288.305	531.962
t_n262	8784.04	1094.76	408	573.044	1027.8	308.133	2207.95	862.856	1154.42	816.658	503.905	448.83	817.061
t_n263	1421.66	662.68	318.739	371.118	403.138	205.449	650.708	322.859	612.723	838.902	290.8	170.114	337.757
t_n264	1396.71	586.767	363.833	365.556	392.072	204.137	680.277	316.409	571.614	923.239	265.052	177.263	361.709
t_n265	17911.3	1095.91	408	711.539	1089.15	447.963	3072.61	864.662	1082.13	761.728	515.522	496.943	875.439
t_n266	972.152	500.095	253.644	293.794	314.478	189.7	412.01	232.48	450.301	729.673	150.846	164.468	271.253
t_n267	1534.84	583.292	408	440.766	460.739	259.27	724.882	315.213	718.072	1072	324.329	195.494	340.05
t_n268	3011.55	889.969	484.27	528.869	607.87	393.614	1125.2	471.805	909.929	1072	288.135	279.575	481.566
t_n269	21558.9	856.625	408	390.064	855.374	558.29	1898.39	1017.26	1042.12	825.899	455.623	491.99	590.401
t_n270	22253.1	880.844	408	404.605	848.559	628	1875.28	1020.43	1050.4	894.501	454.173	505.454	719.542
t_n271	950.729	474.455	249.881	321.695	293.975	201.398	418.045	226.246	431.167	631.057	187.545	159.306	249.933
t_n272	986.019	503.662	245.297	340.538	292.428	209.235	434.046	228.114	448.199	654.356	194.187	162.663	247.972
t_n273	1051.1	546.543	190.348	327.256	325.166	196.465	509.94	254.133	476.217	708.276	208.491	142.249	263.504
t_n274	1676.34	611.587	199.229	474.088	377.687	251.599	763.789	317.453	589.082	723.345	263.12	205.631	272.664
t_n275	2290.66	679.172	215.419	467.113	490.007	277.052	910.519	362.172	723.685	755.705	311.421	276.308	325.934
t_n276	65523.5	1428.37	441.005	911	1074.56	549.612	3384.34	1685.98	1210.68	971.917	662	672	964.813
t_n277	1215.76	558.602	408	429.796	369.101	230.125	541.402	289.984	512.535	868.48	236.112	196.112	317.091
t_n278	1500.07	604.532	408	415.369	433.962	290.441	642.089	350.223	585.428	866.926	287.244	200.219	304.335
t_n279	12055.5	1645.46	322.588	661.82	913.417	487.431	1813.81	1142.72	1143.06	949.243	436.497	478.269	690.297
t_n280	19887.3	978.168	408	783.035	1251.76	394.469	2716.92	1806.18	1174.51	951.992	662	523.819	931.6
t_n281	25366.8	946.356	408	706.349	1461.31	628	2916.02	1773.21	1152.81	1082.53	616.272	634.21	968.293
t_n282	1080.5	494.674	221.436	383.792	333.299	200.452	464.027	239.906	500.613	874.635	214.916	179.081	310.422
t_n283	1142.74	506.301	210.67	384.924	363.792	200.269	482.526	248.173	529.88	874.866	224.227	180.996	329.447
t_n284	1313.59	554.202	251.673	427.039	374.319	201.557	532.011	270.576	571.273	914.355	232.145	189.317	373.945
t_n285	3832.57	710.968	293.488	616.276	700.096	235.813	1063.23	432.062	789.157	924.523	312.51	231.44	593.712
t_n286	7454.26	816.086	408	665.324	766.682	311.585	1492.14	575.438	876.189	1072	490.645	276.576	704.625
t_n287	13689.4	880.829	408	838.209	795.774	352.968	1980.97	723.675	892.496	933.776	468.085	368.018	876.896
t_n288	29892.4	1005.23	408	777.381	1185.26	440.871	2640.19	1169.68	1008.75	1072	483.191	491.511	874.781
t_n289	16695.3	882.958	467.178	1012.79	924.596	378.844	2210.86	841.447	1451.16	925.384	509.628	427.468	895.314
t_n290	25659.9	1021.49	340.039	890.522	1014.59	453.437	2419.68	984.613	985.222	1112.87	536.948	486.873	943.021
t_n291	23461.8	919.896	345.538	877.006	1145.81	437.351	2416.7	975.818	924.76	941.002	481.096	513.576	886.907
t_n292	1387.94	558.837	231.542	465.54	412.588	218.805	635.52	283.694	602.4	973.881	224.804	205.047	351.842
t_n293	951.496	484.167	233.252	286.374	305.64	193.987	395.243	223.5	394.98	736.243	193.208	197.629	269.847
t_n294	1041.51	527.929	276.408	337.949	319.828	192.519	454.342	256.491	478.543	934.685	211.988	190.135	291.554
t_n295	1048.08	485.224	230.894	304.662	340.652	198.415	478.1	242.998	452.717	882.401	214.269	205.44	305.279
